# Supplementary material for: Screening Antioxidant Components in Different Parts of Dandelion Using Online Gradient Pressure Liquid Extraction Coupled with High-Performance Liquid Chromatography Antioxidant Analysis System and Molecular Simulations
Source: Molecules. 2024 May 15;29(10):2315. doi: 10.3390/molecules29102315 (PMC11124315; doi:10.3390/molecules29102315)
Supplement: Supplementary file 1 [file molecules-29-02315-s001.zip]

Archive with 1 entries (1 files):
- molecules-2966015-supplementary.pdf
